# Supplementary material for: Response of the Endophytic Microbiome in Cotinus coggygria Roots to Verticillium Wilt Infection
Source: J Fungi (Basel). 2024 Nov 15;10(11):792. doi: 10.3390/jof10110792 (PMC11595824; doi:10.3390/jof10110792)
Supplement: Supplementary file 1 [file jof-10-00792-s001.zip]

Archive with 1 entries (1 files):
- jof-3259377-supplementary.pdf
